# Supplementary material for: Discovery of New Quinolone-Based Diarylamides as Potent B-RAFV600E/C-RAF Kinase Inhibitors Endowed with Promising In Vitro Anticancer Activity
Source: Int J Mol Sci. 2023 Feb 6;24(4):3216. doi: 10.3390/ijms24043216 (PMC9963398; doi:10.3390/ijms24043216)
Supplement: Supplementary file 1 [file ijms-24-03216-s001.zip]

Archive with 1 entries (1 files):
- ijms-2101649-supplementary.pdf
